# Supplementary material for: Growth dynamics of plexiform neurofibromas: a retrospective cohort study of 201 patients with neurofibromatosis 1
Source: Orphanet J Rare Dis. 2012 Oct 4;7:75. doi: 10.1186/1750-1172-7-75 (PMC3524754; doi:10.1186/1750-1172-7-75)
Supplement: Additional file 1 — Tabular data. Whole body tumour burden by person. This table summarizes clinical data of whole body tumour burden by person for each time point of observation. (XLS 50 kb) [file 1750-1172-7-75-S1.xls]

## Sheet: Sheet1
subject	study	age	sex	mpnst	number of WBMRIs	whole body tumour volume	any/no tumour on WBMRI	rate of growth
			1=female, 2=male	0=none, 1=present before first WBMRI, 2=developed during WBMRI observation			0=no tumours, 1=tumours present	expressed as a proportion of whole body tumour volume on initial scan [-999=missing]
1010	1	36.863	1	0	2	0	0	0
1010	2	38.989	1	0	2	0	0	-999
1020	1	57.1781	1	0	2	0	0	0
1020	2	59.2685	1	0	2	0	0	-999
1030	1	20.2082	1	0	2	0	0	0
1030	2	22.411	1	0	2	0	0	-999
1031	1	49.8411	1	0	2	0	0	0
1031	2	52.0438	1	0	2	0	0	-999
1040	1	38.9507	1	0	2	0	0	0
1040	2	41.0164	1	0	2	0	0	-999
1050	1	13.6795	2	0	2	152.2	1	0.047528
1050	2	15.7945	2	0	2	167.5	1	-999
1060	1	40	1	0	3	0	0	0
1060	2	42.1479	1	0	3	0	0	-999
1060	3	43.7452	1	0	3	0	0	-999
1070	1	32.8274	1	0	4	0	0	0
1070	2	34.8384	1	0	4	0	0	-999
1070	3	35.8356	1	0	4	0	0	-999
1070	4	36.8521	1	0	4	0	0	-999
1080	1	35.4795	1	0	3	0	0	0
1080	2	37.5726	1	0	3	0	0	-999
1080	3	39.6329	1	0	3	0	0	-999
1090	1	50.2932	2	0	2	2931.6	1	0.053882
1090	2	53.3534	2	0	2	3415	1	-999
1100	1	47.9315	1	0	3	0	0	0
1100	2	50.1096	1	0	3	0	0	-999
1100	3	52.0274	1	0	3	0	0	-999
1110	1	13.1507	1	0	2	0	0	0
1110	2	16.2164	1	0	2	0	0	-999
1120	1	2.01096	2	0	3	0	0	0
1120	2	4.02466	2	0	3	0	0	-999
1120	3	5.06027	2	0	3	0	0	-999
1130	1	27.1534	2	0	2	0	0	0
1130	2	31.337	2	0	2	0	0	-999
1140	1	62.1589	2	1	2	826.9	1	0.035731
1140	2	65.1644	2	1	2	915.7	1	-999
1150	1	45.4247	2	0	2	0	0	0
1150	2	48.9123	2	0	2	0	0	-999
1160	1	31.4466	1	0	2	122.3	1	-0.040509
1160	2	33.4247	1	0	2	112.5	1	-999
1170	1	32.1425	1	0	3	0	0	0
1170	2	34.3096	1	0	3	0	0	-999
1170	3	36.1808	1	0	3	0	0	-999
1180	1	45.5123	1	0	1	385.1	1	-999
1190	1	3.20548	1	0	2	656.3	1	0.899989
1190	2	4.93151	1	0	2	1675.8	1	-999
1200	1	39.4877	1	2	3	0	0	0
1200	2	40.5945	1	2	3	0	0	-999
1200	3	42.7425	1	2	3	0	0	-999
1210	1	21.9534	2	0	3	0	0	0
1210	2	24.1589	2	0	3	0	0	-999
1210	3	24.7342	2	0	3	0	0	-999
1220	1	7.02466	2	0	2	0	0	0
1220	2	9.27397	2	0	2	0	0	-999
1230	1	38.5808	2	0	2	16.4	1	-0.10061
1230	2	40.5808	2	0	2	13.1	1	-999
1240	1	23.7562	1	0	2	0	0	0
1240	2	26.3452	1	0	2	0	0	-999
1250	1	41.6192	1	0	2	0	0	0
1250	2	43.7452	1	0	2	0	0	-999
1260	1	40.1151	2	0	2	8.6	1	1.11063
1260	2	42.1671	2	0	2	28.2	1	-999
1270	1	23.7342	1	0	2	0	0	0
1270	2	25.7068	1	0	2	0	0	-999
1280	1	39.6877	1	0	1	176.3	1	-999
1290	1	3.76438	1	0	2	116	1	0.474779
1290	2	6.69315	1	0	2	277.3	1	-999
1300	1	15.9616	1	0	2	31.2	1	0.062821
1300	2	18.2575	1	0	2	35.7	1	-999
1310	1	43.9918	1	0	2	0	0	0
1310	2	45.9918	1	0	2	0	0	-999
1320	1	18.411	2	0	2	0	0	0
1320	2	21.611	2	0	2	0	0	-999
1330	1	36.9589	2	0	2	328	1	0.00531
1330	2	38.2795	2	0	2	330.3	1	-999
1340	1	26.2685	2	0	1	125.5	1	-999
1350	1	44.3342	2	0	2	42.7	1	0.303955
1350	2	46.3452	2	0	2	68.8	1	-999
1360	1	21.8301	2	0	2	0	0	0
1360	2	24.9096	2	0	2	0	0	-999
1370	1	31.9863	1	0	2	7.5	1	0.164757
1370	2	33.0384	1	0	2	8.8	1	-999
1380	1	8.66575	1	0	2	0	0	0
1380	2	10.7479	1	0	2	0	0	-999
1400	1	49.7534	1	0	3	0	0	0
1400	2	51.7452	1	0	3	0	0	-999
1400	3	53.7753	1	0	3	0	0	-999
1410	1	53.0219	1	0	2	42.7	1	0.343235
1410	2	54.8027	1	0	2	68.8	1	-999
1411	1	15.4767	2	0	2	20.2	1	0.018769
1411	2	18.3781	2	0	2	21.3	1	-999
1420	1	5.30959	1	0	2	334.87	1	0.388761
1420	2	8.88767	1	0	2	800.68	1	-999
1430	1	58.611	1	0	4	0	0	0
1430	2	59.5863	1	0	4	0	0	-999
1430	3	60.6055	1	0	4	0	0	-999
1430	4	61.4685	1	0	4	0	0	-999
1431	1	24.7534	2	0	3	0	0	0
1431	2	26.8411	2	0	3	0	0	-999
1431	3	29.6192	2	0	3	0	0	-999
1440	1	36.9918	1	0	2	526.2	1	0.033585
1440	2	38.9836	1	0	2	561.4	1	-999
1450	1	46.1479	1	0	1	1089.79	1	-999
1470	1	27.0932	1	0	2	0	0	0
1470	2	29.0274	1	0	2	0	0	-999
1480	1	24.9616	1	0	2	0	0	0
1480	2	26.8219	1	0	2	0	0	-999
1490	1	63.4411	2	0	2	0	0	0
1490	2	65.6712	2	0	2	0	0	-999
1500	1	54.0301	2	0	2	0	0	0
1500	2	56.1781	2	0	2	0	0	-999
1510	1	26.2082	2	0	2	5677	1	0.003388
1510	2	28.5479	2	0	2	5722	1	-999
1520	1	9.83014	1	0	2	0	0	0
1520	2	11.9315	1	0	2	0	0	-999
1530	1	36.7918	1	0	2	0	0	0
1530	2	39.2027	1	0	2	0	0	-999
1540	1	5.10959	2	0	2	858	1	0.726963
1540	2	7.27397	2	0	2	2208	1	-999
1550	1	46.1068	2	0	2	0	0	0
1550	2	47.9315	2	0	2	0	0	-999
1560	1	20.737	1	0	2	89.1	1	0.14824
1560	2	22.8493	1	0	2	117	1	-999
1570	1	50.9288	1	0	2	36.1	1	-0.074357
1570	2	54.1699	1	0	2	27.4	1	-999
1580	1	62.5644	2	0	2	489.6	1	0.029193
1580	2	64.6493	2	0	2	519.4	1	-999
1590	1	35.8932	1	0	2	0	0	0
1590	2	37.8822	1	0	2	0	0	-999
1600	1	3.0411	1	0	3	0	0	0
1600	2	4.96986	1	0	3	0	0	-999
1600	3	5.33151	1	0	3	0	0	-999
1610	1	56.1534	1	0	2	7.1	1	-0.091637
1610	2	57.6904	1	0	2	6.1	1	-999
1620	1	31.2603	2	0	1	378.2	1	-999
1630	1	16.3644	1	0	3	0	0	0
1630	2	18.0384	1	0	3	0	0	-999
1630	3	20.0329	1	0	3	0	0	-999
1640	1	45.7068	2	0	2	18.1	1	0.029555
1640	2	48.137	2	0	2	19.4	1	-999
1650	1	59.0301	2	0	1	579.2	1	-999
1651	1	28.1808	2	0	2	5878.5	1	0.111715
1651	2	31.3452	2	0	2	7956.6	1	-999
1660	1	22.5671	2	0	1	90.7	1	-999
1670	1	46.326	2	0	1	127.7	1	-999
1680	1	18.2301	1	0	2	27.8	1	0.031302
1680	2	20.2986	1	0	2	29.6	1	-999
1690	1	33.2137	1	0	2	49.5	1	-0.044196
1690	2	34.9507	1	0	2	45.7	1	-999
1700	1	14.411	2	0	2	292.1	1	0.132627
1700	2	16.5534	2	0	2	375.1	1	-999
1710	1	51.6411	1	0	3	0	0	0
1710	2	53.8466	1	0	3	0	0	-999
1710	3	55.7041	1	0	3	0	0	-999
1720	1	10.2575	2	0	2	817.4	1	-0.037914
1720	2	12.2904	2	0	2	754.4	1	-999
1730	1	30.1699	2	2	2	70.3	1	0.04005
1730	2	33.1178	2	2	2	78.6	1	-999
1740	1	17.8521	2	0	3	0	0	0
1740	2	20.1753	2	0	3	0	0	-999
1740	3	22.3014	2	0	3	0	0	-999
1750	1	10.4795	1	0	2	134.1	1	0.09512
1750	2	12.8	1	0	2	163.7	1	-999
1760	1	39.6986	2	0	1	193.7	1	-999
1770	1	24.8247	1	0	3	0	0	0
1770	2	26.9342	1	0	3	0	0	-999
1770	3	28.6986	1	0	3	0	0	-999
1780	1	16.5151	1	0	2	0	0	0
1780	2	18.3178	1	0	2	0	0	-999
1790	1	18.6959	2	0	2	280.6	1	0.034106
1790	2	21.3918	2	0	2	306.4	1	-999
1800	1	13.6986	1	0	1	3	1	-999
1810	1	34.1781	2	0	3	0	0	0
1810	2	36.2877	2	0	3	0	0	-999
1810	3	38.2137	2	0	3	0	0	-999
1830	1	23.1452	2	0	2	0	0	0
1830	2	26.3342	2	0	2	0	0	-999
1840	1	21.0548	2	0	2	0	0	0
1840	2	23.0603	2	0	2	0	0	-999
1850	1	8.33973	2	0	2	582.4	1	0.161025
1850	2	11.7178	2	0	2	899.2	1	-999
1851	1	34.9014	2	0	2	167.5	1	0.014139
1851	2	38.2795	2	0	2	175.5	1	-999
1852	1	5.38904	1	0	3	0	0	0
1852	2	6.38904	1	0	3	0	0	-999
1852	3	8.76712	1	0	3	0	0	-999
1860	1	39.4658	2	2	2	0	0	0
1860	2	43.1836	2	2	2	0	0	-999
1870	1	11.4548	2	0	2	81.5	1	0.173362
1870	2	13.4932	2	0	2	110.3	1	-999
1880	1	16.874	1	0	2	257.8	1	0.050363
1880	2	19.8932	1	0	2	297	1	-999
1890	1	16.9342	1	3	2	1354.8	1	0.286215
1890	2	18.9288	1	3	2	2128.3	1	-999
1900	1	15.4027	1	0	2	37.5	1	0.037079
1900	2	17.4164	1	0	2	40.3	1	-999
1910	1	42.5233	2	0	2	0	0	0
1910	2	44.9973	2	0	2	0	0	-999
1911	1	3.85206	2	0	2	22.7	1	-0.133994
1911	2	5.92329	2	0	2	16.4	1	-999
1912	1	2.16986	1	0	2	0	0	0
1912	2	3.81918	1	0	2	0	0	-999
1920	1	15.9589	2	0	3	0	0	0
1920	2	18.0877	2	0	3	0	0	-999
1920	3	19.8521	2	0	3	0	0	-999
1930	1	16.2219	2	0	2	181.2	1	0.00196
1930	2	18.7562	2	0	2	182.1	1	-999
1940	1	47.9753	1	0	3	0	0	0
1940	2	50.9836	1	0	3	0	0	-999
1940	3	51.8301	1	0	3	0	0	-999
1950	1	43.5068	1	0	2	0	0	0
1950	2	45.7479	1	0	2	0	0	-999
1960	1	18.7123	2	0	2	0	0	0
1960	2	20.7123	2	0	2	0	0	-999
1970	1	15.726	1	0	2	0	0	0
1970	2	17.8932	1	0	2	0	0	-999
1980	1	61.4575	1	0	2	21.1	1	0.01217
1980	2	64.1836	1	0	2	21.8	1	-999
1990	1	9.26849	1	0	2	0	0	0
1990	2	11.2712	1	0	2	0	0	-999
2000	1	27.3342	1	0	2	361.3	1	-0.002766
2000	2	29.2356	1	0	2	359.4	1	-999
2010	1	21.5123	2	0	2	0	0	0
2010	2	23.3507	2	0	2	0	0	-999
2020	1	10.4082	1	0	2	38	1	0.023285
2020	2	13.5726	1	0	2	40.8	1	-999
2030	1	11.0411	2	0	2	0	0	0
2030	2	12.8055	2	0	2	0	0	-999
2040	1	42.7726	1	0	3	0	0	0
2040	2	44.8055	1	0	3	0	0	-999
2040	3	46.9315	1	0	3	0	0	-999
2050	1	36.1452	1	0	2	0	0	0
2050	2	38.063	1	0	2	0	0	-999
2060	1	46.8055	1	0	2	0	0	0
2060	2	48.8164	1	0	2	0	0	-999
2070	1	17.8274	1	0	2	0	0	0
2070	2	19.8548	1	0	2	0	0	-999
2080	1	14.5726	2	0	1	879.9	1	-999
2090	1	8.47945	2	0	2	0	0	0
2090	2	11.3973	2	0	2	0	0	-999
2100	1	44.6767	1	0	2	154.1	1	-0.029003
2100	2	47.7644	1	0	2	140.3	1	-999
2101	1	1.70685	2	0	2	11.2	1	0.117661
2101	2	4.96986	2	0	2	15.5	1	-999
2102	1	33.5123	1	0	3	0	0	0
2102	2	35.5233	1	0	3	0	0	-999
2102	3	36.7753	1	0	3	0	0	-999
2110	1	29.5397	1	1	2	0	0	0
2110	2	32.4384	1	1	2	0	0	-999
2120	1	60.7068	1	0	2	0	0	0
2120	2	62.7589	1	0	2	0	0	-999
2121	1	46.1589	2	0	2	0	0	0
2121	2	49.4	2	0	2	0	0	-999
2140	1	35.3589	1	0	2	86.4	1	-0.018025
2140	2	38.4411	1	0	2	81.6	1	-999
2150	1	44.0137	1	0	2	0	0	0
2150	2	46.9863	1	0	2	0	0	-999
2160	1	32.8877	1	0	1	447.7	1	-999
2170	1	34.474	1	0	2	0	0	0
2170	2	36.6822	1	0	2	0	0	-999
2180	1	3.2137	1	0	2	5.7	1	0.431503
2180	2	5.24657	1	0	2	10.7	1	-999
2190	1	11.6712	1	0	3	0	0	0
2190	2	13.8356	1	0	3	0	0	-999
2190	3	15.6603	1	0	3	0	0	-999
2191	1	41.5014	1	0	3	0	0	0
2191	2	43.6658	1	0	3	0	0	-999
2191	3	45.4904	1	0	3	0	0	-999
2200	1	17.8959	1	0	2	0	0	0
2200	2	20.1781	1	0	2	0	0	-999
2210	1	25.6356	2	0	1	505.3	1	-999
2220	1	54.8055	1	0	2	56.9	1	-0.017562
2220	2	56.7068	1	0	2	55	1	-999
2230	1	18.3534	1	0	2	0	0	0
2230	2	21.3808	1	0	2	0	0	-999
2240	1	33.2137	2	0	1	8870.4	1	-999
2250	1	41.2164	1	0	1	21.4	1	-999
2260	1	15.4356	1	0	2	950.3	1	-0.009162
2260	2	17.4685	1	0	2	932.6	1	-999
2270	1	27.1178	2	0	2	5.2	1	-0.079313
2270	2	29.0575	2	0	2	4.4	1	-999
2271	1	54.8055	1	0	2	0	0	0
2271	2	56.8932	1	0	2	0	0	-999
2280	1	21.7096	1	0	3	0	0	0
2280	2	23.6849	1	0	3	0	0	-999
2280	3	25.6219	1	0	3	0	0	-999
2290	1	31.7068	1	0	2	58.4	1	-0.03734
2290	2	33.6329	1	0	2	54.2	1	-999
2300	1	24.611	1	0	1	647.7	1	-999
2310	1	25.4904	2	0	2	0	0	0
2310	2	27.011	2	0	2	0	0	-999
2320	1	37.6329	1	0	2	71.7	1	0.022794
2320	2	39.4685	1	0	2	74.7	1	-999
2330	1	39.4055	2	0	1	111.6	1	-999
2340	1	16.8356	1	0	1	140.7	1	-999
2350	1	8.67945	2	0	2	347	1	0.22454
2350	2	10.5918	2	0	2	496	1	-999
2360	1	35.9671	1	0	2	55	1	0.02011
2360	2	38.0466	1	0	2	57.3	1	-999
2370	1	22.7288	2	2	1	1061.9	1	-999
2371	1	30.6192	1	0	2	0	0	0
2371	2	32.5726	1	0	2	0	0	-999
2380	1	2.79178	2	0	2	0	0	0
2380	2	4.85206	2	0	2	0	0	-999
2390	1	48.5452	1	0	2	7.8	1	-0.003216
2390	2	52.5315	1	0	2	7.7	1	-999
2400	1	29.1534	1	0	1	7.7	1	-999
2410	1	44.0767	2	0	1	110.3	1	-999
2420	1	23.537	2	0	2	280.8	1	0.129053
2420	2	26.211	2	0	2	377.7	1	-999
2450	1	51.9918	1	0	1	276.2	1	-999
2460	1	44.411	1	0	2	334	1	0.028471
2460	2	47.5973	1	0	2	364.3	1	-999
2470	1	32.1589	1	0	2	0	0	0
2470	2	34.2904	1	0	2	0	0	-999
2490	1	40.1562	2	2	2	7	1	0.106725
2490	2	42.0301	2	2	2	8.4	1	-999
2500	1	28.6384	2	0	2	62.2	1	0.051236
2500	2	30.6466	2	0	2	68.6	1	-999
2520	1	7.74794	2	0	2	5.9	1	-0.090727
2520	2	10.737	2	0	2	4.3	1	-999
2530	1	40.4767	1	0	2	0	0	0
2530	2	42.4904	1	0	2	0	0	-999
2540	1	40.5507	2	0	2	46	1	0.031172
2540	2	42.8521	2	0	2	49.3	1	-999
2541	1	41.4904	1	0	2	0	0	0
2541	2	43.7918	1	0	2	0	0	-999
2550	1	32.3096	1	0	2	0	0	0
2550	2	34.2685	1	0	2	0	0	-999
2560	1	31.0767	1	0	3	0	0	0
2560	2	33.074	1	0	3	0	0	-999
2560	3	35.1123	1	0	3	0	0	-999
2570	1	8.1589	1	0	2	0	0	0
2570	2	9.84657	1	0	2	0	0	-999
2580	1	13.3616	1	0	1	28.4	1	-999
2590	1	17.1644	2	0	2	101.9	1	0.047196
2590	2	19.1397	2	0	2	111.4	1	-999
2600	1	13.9644	2	0	3	0	0	0
2600	2	16.2658	2	0	3	0	0	-999
2600	3	17.7425	2	0	3	0	0	-999
2610	1	52.1699	1	0	2	39.8	1	0.053792
2610	2	54.0849	1	0	2	43.9	1	-999
2620	1	28.5507	1	0	1	215.1	1	-999
2630	1	20.0274	1	0	1	167.4	1	-999
2640	1	10.5644	2	0	3	0	0	0
2640	2	11.5562	2	0	3	0	0	-999
2640	3	12.537	2	0	3	0	0	-999
2650	1	14.1288	2	0	2	0	0	0
2650	2	16.2356	2	0	2	0	0	-999
2660	1	25.7808	2	0	1	307.1	1	-999
2670	1	60.2548	1	2	2	0	0	0
2670	2	63.4192	1	2	2	0	0	-999
2680	1	47.3781	1	2	2	0	0	0
2680	2	49.3671	1	2	2	0	0	-999
2690	1	40.6767	2	0	2	73.6	1	0.038572
2690	2	42.4027	2	0	2	78.5	1	-999
2700	1	11.5096	2	0	2	46.1	1	0.204623
2700	2	13.6192	2	0	2	66	1	-999
2710	1	48.1315	2	0	3	0	0	0
2710	2	50.0795	2	0	3	0	0	-999
2710	3	51.9233	2	0	3	0	0	-999
2720	1	15.0658	2	0	3	0	0	0
2720	2	17.4712	2	0	3	0	0	-999
2720	3	18.5562	2	0	3	0	0	-999
2730	1	34.1808	1	0	2	174.5	1	0.03845
2730	2	36.0438	1	0	2	187	1	-999
2740	1	37.7781	1	0	2	0	0	0
2740	2	39.7315	1	0	2	0	0	-999
2750	1	42.3151	2	0	2	252.4	1	-0.016438
2750	2	44.3397	2	0	2	244	1	-999
2760	1	14.2438	1	0	1	202.7	1	-999
2770	1	39.874	1	2	2	0	0	0
2770	2	42.1151	1	2	2	0	0	-999
2780	1	40.6548	2	0	2	0	0	0
2780	2	42.6904	2	0	2	0	0	-999
2790	1	9.03836	1	0	2	10.1	1	0.25168
2790	2	12.1068	1	0	2	17.9	1	-999
2800	1	11.7014	2	0	2	0	0	0
2800	2	13.6603	2	0	2	0	0	-999
2810	1	60.0575	2	0	2	0	0	0
2810	2	62.0521	2	0	2	0	0	-999
2820	1	48.4795	2	0	2	56.7	1	0.105531
2820	2	50.4849	2	0	2	68.7	1	-999
2830	1	6.65753	1	0	2	0	0	0
2830	2	8.68767	1	0	2	0	0	-999
2840	1	10.1151	2	0	2	0	0	0
2840	2	11.8411	2	0	2	0	0	-999
2850	1	33.7096	2	0	2	0	0	0
2850	2	35.9726	2	0	2	0	0	-999
2860	1	7.29863	1	0	1	729.2	1	0.003867
2870	1	7.47671	1	0	1	0	0	0
2870	2	10.0082	1	0	2	0	0	-999
2880	1	16.1479	2	0	2	1988.7	1	0.051288
2880	2	18.1068	2	0	2	2188.5	1	-999
2890	1	17.4849	2	0	2	0	0	0
2890	2	20.3041	2	0	2	0	0	-999
2900	1	51.3671	1	0	2	0	0	0
2900	2	54.0932	1	0	2	0	0	-999
2910	1	8.82192	2	0	2	125.5	1	0.064034
2910	2	10.7507	2	0	2	141	1	-999
2920	1	17.5973	2	0	1	14712.2	1	-999
2930	1	27.0877	1	0	2	119.9	1	-0.040382
2930	2	28.9671	1	0	2	110.8	1	-999
2940	1	39.6274	2	0	3	0	0	0
2940	2	41.3452	2	0	3	0	0	-999
2940	3	43.3014	2	0	3	0	0	-999
