# Supplementary material for: Growth dynamics of plexiform neurofibromas: a retrospective cohort study of 201 patients with neurofibromatosis 1
Source: Orphanet J Rare Dis. 2012 Oct 4;7:75. doi: 10.1186/1750-1172-7-75 (PMC3524754; doi:10.1186/1750-1172-7-75)
Supplement: Additional file 2 — Tabular data. Single tumour by person. This table summarizes clinical data for every single tumour by person for each time point of observation. [file 1750-1172-7-75-S2.xls]

## Sheet: Sheet1
subject	tumour number	study	age	sex	mpnst	tumour volume	tumour location	fractional rate of growth (in comparison to initial volume)	Whole body tumour volume
				1= female, 2= male	0=none, 1=present before first MRI, 2=developed elsewhere during observation, 3=developed in this tumour during observation, 4=MPNST diagnosed by biopsy following this scan		1=head and neck, 2=thorax and upeer back, 3=abdomen, pelvis and lower back, 4=paraspinal, 5=limbs	-999=missing	-999=missing
1050	1	1	13.6795	2	0	50.5	4	0.1311	152.2
1050	1	2	15.7945	2	0	64.5	4	-999	167.5
1050	2	1	13.6795	2	0	60.5	5	-0.0531	152.2
1050	2	2	15.7945	2	0	53.7	5	-999	167.5
1050	3	1	13.6795	2	0	41.2	5	0.093	152.2
1050	3	2	15.7945	2	0	49.3	5	-999	167.5
1090	1	1	50.2932	2	0	2931.6	2	0.0539	2931.6
1090	1	2	53.3534	2	0	3415	2	-999	3415
1140	1	1	62.1589	2	1	667	2	0.0389	826.9
1140	1	2	65.1644	2	1	744.9	2	-999	915.7
1140	2	1	62.1589	2	1	159.9	3	0.0227	826.9
1140	2	2	65.1644	2	1	170.8	3	-999	915.7
1160	1	1	31.4466	1	0	122.3	1	-0.0405	122.3
1160	1	2	33.4247	1	0	112.5	1	-999	112.5
1180	1	1	45.5123	1	1	70	1	-0.015935	385.1
1180	1	2	47.2795	1	1	322.7	1	-999	-999
1180	1	3	48.7397	1	1	66.4	1	-999	-999
1180	2	1	45.5123	1	0	285.1	4	-0.0007	385.1
1180	2	2	47.2795	1	0	479	4	-999	-999
1180	2	3	48.7397	1	0	284.5	4	-999	-999
1180	3	1	45.5123	1	0	30	5	-0.0041	385.1
1180	3	2	47.2795	1	0	26	5	-999	-999
1180	3	3	48.7397	1	0	29.6	5	-999	-999
1190	1	1	3.20548	1	0	437	2	0.7145	656.3
1190	1	2	4.93151	1	0	975.9	2	-999	1675.8
1190	2	1	3.20548	1	0	158	3	0.8555	656.3
1190	2	2	4.93151	1	0	391.3	3	-999	1675.8
1190	3	1	3.20548	1	0	44.3	5	2.804	656.3
1190	3	2	4.93151	1	0	258.7	5	-999	1675.8
1190	4	1	3.20548	1	0	17	5	1.1212	656.3
1190	4	2	4.93151	1	0	49.9	5	-999	1675.8
1230	1	1	38.5808	2	0	7.5	3	-0.1267	16.4
1230	1	2	40.5808	2	0	5.6	3	-999	13.1
1230	2	1	38.5808	2	0	8.9	5	-0.0787	16.4
1230	2	2	40.5808	2	0	7.5	5	-999	13.1
1260	1	1	40.1151	2	0	8.6	2	1.1106	8.6
1260	1	2	42.1671	2	0	28.2	2	-999	28.2
1280	1	1	39.6877	1	0	43	2	-0.0234	176.3
1280	1	2	41.9726	1	0	40.7	2	-999	-999
1280	2	1	39.6877	1	0	42	3	0.0959	176.3
1280	2	2	41.9726	1	0	51.2	3	-999	-999
1280	3	1	39.6877	1	0	29.6	3	-0.104977	176.3
1280	3	2	41.9726	1	0	22.5	3	-999	-999
1280	4	1	39.6877	1	0	21.2	3	-0.022708	176.3
1280	4	2	41.9726	1	0	20.1	3	-999	-999
1290	1	1	3.76438	1	0	11.6	5	1.769	116
1290	1	2	6.69315	1	0	71.7	5	-999	277.3
1290	2	1	3.76438	1	0	104.4	5	0.331	116
1290	2	2	6.69315	1	0	205.6	5	-999	277.3
1300	1	1	15.9616	1	0	31.2	2	0.0628	31.2
1300	1	2	18.2575	1	0	35.7	2	-999	35.7
1330	1	1	36.9589	2	0	263	4	0	328
1330	1	2	38.2795	2	0	263	4	-999	330.3
1330	2	1	36.9589	2	0	65	3	0.0268	328
1330	2	2	38.2795	2	0	67.3	3	-999	330.3
1340	1	1	24.126	2	0	67	2	0.0139	125.5
1340	1	2	26.2685	2	0	69	2	-999	-999
1350	1	1	44.3342	2	0	42.7	3	0.304	42.7
1350	1	2	46.3452	2	0	68.8	3	-999	68.8
1370	1	1	31.9863	1	0	3.1	2	0.1226	7.5
1370	1	2	33.0384	1	0	3.5	2	-999	8.8
1370	2	1	31.9863	1	0	4.4	2	0.1944	7.5
1370	2	2	33.0384	1	0	5.3	2	-999	8.8
1390	1	1	2.78356	2	0	1.4	4	1.2559	-999
1390	1	2	4.43288	2	0	4.3	4	-999	-999
1390	2	1	2.78356	2	0	4.7	1	-0.167703	-999
1390	2	2	4.43288	2	0	3.4	1	-999	-999
1410	1	1	53.0219	1	0	42.7	3	0.3432	42.7
1410	1	2	54.8027	1	0	68.8	3	-999	68.8
1411	1	1	15.4767	2	0	12.8	3	0.0027	20.2
1411	1	2	18.3781	2	0	12.9	3	-999	21.3
1411	2	1	15.4767	2	0	7.4	3	0.0466	20.2
1411	2	2	18.3781	2	0	8.4	3	-999	21.3
1420	1	1	5.30959	1	0	207.6	5	0.4639	334.87
1420	1	2	8.88767	1	0	552.2	5	-999	800.68
1420	2	1	5.30959	1	0	27.9	5	0.1963	334.87
1420	2	2	8.88767	1	0	47.5	5	-999	800.68
1420	3	1	5.30959	1	0	99.37	3	0.2858	334.87
1420	3	2	8.88767	1	0	200.98	3	-999	800.68
1440	1	1	36.9918	1	0	508.1	2	0.0343	526.2
1440	1	2	38.9836	1	0	542.8	2	-999	561.4
1440	2	1	36.9918	1	0	18.1	5	0.0139	526.2
1440	2	2	38.9836	1	0	18.6	5	-999	561.4
1450	1	1	46.1479	1	2	32	1	-0.358938	-999
1450	1	2	48.1068	1	2	9.5	1	-999	-999
1450	2	1	46.1479	1	2	181	2	0.0037	-999
1450	2	2	48.1068	1	2	182.3	2	-999	-999
1450	3	1	46.1479	1	2	24	2	0.0936	-999
1450	3	2	48.1068	1	2	28.4	2	-999	-999
1450	4	1	46.1479	1	2	35	3	0.0613	-999
1450	4	2	48.1068	1	2	39.2	3	-999	-999
1450	5	1	46.1479	1	2	97	3	0.1358	-999
1450	5	2	48.1068	1	2	122.8	3	-999	-999
1450	6	1	46.1479	1	2	60	5	0.0562	-999
1450	6	2	48.1068	1	2	66.6	5	-999	-999
1450	7	1	46.1479	1	2	90	5	0.0164	-999
1450	7	2	48.1068	1	2	92.9	5	-999	-999
1450	8	1	46.1479	1	2	34	5	0.0105	-999
1450	8	2	48.1068	1	2	34.7	5	-999	-999
1450	9	1	46.1479	1	2	17	5	0.003	-999
1450	9	2	48.1068	1	2	17.1	5	-999	-999
1460	1	1	29.2164	1	0	539	1	-0.027876	-999
1460	1	2	31.9452	1	0	498	1	-999	-999
1460	2	1	29.2164	1	0	1144	2	-0.0523	-999
1460	2	2	31.9452	1	0	980.6	2	-999	-999
1510	1	1	26.2082	2	0	1770	2	0	5677
1510	1	2	28.5479	2	0	1770	2	-999	5722
1510	2	1	26.2082	2	0	2293	3	-0.0058	5677
1510	2	2	28.5479	2	0	2262	3	-999	5722
1510	3	1	26.2082	2	0	1614	5	0.0201	5677
1510	3	2	28.5479	2	0	1690	4	-999	5722
1540	1	1	5.10959	2	5	858	2	0.727	858
1540	1	2	7.27397	2	5	2208	2	-999	2208
1560	1	1	20.737	1	0	85.6	3	0.0957	89.1
1560	1	2	22.8493	1	0	102.9	3	-999	117
1560	2	1	20.737	1	0	3.5	5	1.4338	89.1
1560	2	2	22.8493	1	0	14.1	5	-999	117
1570	1	1	50.9288	1	0	36.1	4	-0.0744	36.1
1570	1	2	54.1699	1	0	27.4	4	-999	27.4
1580	1	1	62.5644	2	0	489.6	3	0.0292	489.6
1580	1	2	64.6493	2	0	519.4	3	-999	519.4
1610	1	1	56.1534	1	0	7.1	5	-0.0916	7.1
1610	1	2	57.6904	1	0	6.1	5	-999	6.1
1620	1	1	29.7753	2	0	197.7	5	-0.1206	378.2
1620	1	2	31.2603	2	0	162.3	5	-999	-999
1620	2	1	31.2603	2	0	215.9	3	-0.037	378.2
1620	2	2	34.8247	2	0	187.4	3	-999	-999
1640	1	1	45.7068	2	0	8.6	2	0.0909	18.1
1640	1	2	48.137	2	0	10.5	2	-999	19.4
1640	2	1	45.7068	2	0	9.5	1	-0.026	18.1
1640	2	2	48.137	2	0	8.9	1	-999	19.4
1650	1	1	59.0301	2	0	172.4	5	0.0539	579.2
1650	1	2	61.8055	2	0	198.2	5	-999	-999
1650	2	1	59.0301	2	0	164.7	5	0.0361	579.2
1650	2	2	61.8055	2	0	181.2	5	-999	-999
1650	3	1	59.0301	2	0	19.1	3	0.0566	579.2
1650	3	2	61.8055	2	0	22.1	3	-999	-999
1650	5	1	59.0301	2	0	0	#NULL!	#NULL!	#NULL!
1650	5	2	61.8055	2	0	#NULL!	#NULL!	#NULL!	#NULL!
1651	1	1	28.1808	2	0	965	2	-0.0314	5878.5
1651	1	2	31.3452	2	0	869	2	-999	7956.6
1651	2	1	28.1808	2	0	2537	3	-0.0419	5878.5
1651	2	2	31.3452	2	0	2200.6	3	-999	7956.6
1651	3	1	28.1808	2	0	2333	5	-0.0575	5878.5
1651	3	2	31.3452	2	0	1908.6	5	-999	7956.6
1651	4	1	28.1808	2	0	19	2	1.5385	5878.5
1651	4	2	31.3452	2	0	111.5	2	-999	7956.6
1651	5	1	28.1808	2	0	24.5	3	36.6632	5878.5
1651	5	2	31.3452	2	0	2866.9	3	-999	7956.6
1660	1	1	19.463	2	0	38.4	2	0.1745	90.7
1660	1	2	22.5671	2	0	59.2	2	-999	-999
1660	2	1	19.463	2	0	27	3	0.0024	90.7
1660	2	2	22.5671	2	0	27.2	3	-999	-999
1670	1	1	46.326	2	0	49.9	2	-0.0374	-999
1670	1	2	48.6849	2	0	45.5	2	-999	-999
1670	2	1	46.326	2	0	5	5	0.0678	-999
1670	2	2	48.6849	2	0	5.8	5	-999	-999
1670	3	1	46.326	2	0	26.4	5	0.0321	-999
1670	3	2	48.6849	2	0	28.4	5	-999	-999
1670	4	1	46.326	2	0	5.2	1	-0.0326	-999
1670	4	2	48.6849	2	0	4.8	1	-999	-999
1670	5	1	46.326	2	0	0	5	#NULL!	-999
1670	5	2	48.6849	2	0	150.4	5	-999	-999
1680	1	1	18.2301	1	0	27.8	1	0.0313	27.8
1680	1	2	20.2986	1	0	29.6	1	-999	29.6
1690	1	1	33.2137	1	0	49.5	4	-0.0442	49.5
1690	1	2	34.9507	1	0	45.7	4	-999	45.7
1700	1	1	14.411	2	0	117.2	2	0.1832	292.1
1700	1	2	16.5534	2	0	163.2	2	-999	375.1
1700	2	1	14.411	2	0	174.9	4	0.0987	292.1
1700	2	2	16.5534	2	0	211.9	4	-999	375.1
1720	1	1	10.2575	2	0	817.4	1	-0.0379	817.4
1720	1	2	12.2904	2	0	754.4	1	-999	754.4
1730	1	1	30.1699	2	1	44.8	3	0.0068	70.3
1730	1	2	33.1178	2	1	45.7	3	-999	78.6
1730	2	1	30.1699	2	1	25.5	4	0.0984	70.3
1730	2	2	33.1178	2	1	32.9	4	-999	78.6
1750	1	1	10.4795	1	0	134.1	5	0.0951	134.1
1750	1	2	12.8	1	0	163.7	5	-999	163.7
1760	1	1	39.6986	2	0	18.1	1	-0.0376	193.7
1760	1	2	41.7534	2	0	16.7	1	-999	-999
1760	2	1	39.6986	2	0	175.6	3	-0.276314	193.7
1760	2	2	41.7534	2	0	75.9	3	-999	-999
1790	1	1	18.6959	2	0	38.8	2	0.0201	280.6
1790	1	2	21.3918	2	0	40.9	2	-999	306.4
1790	2	1	18.6959	2	0	128.2	5	0.0888	280.6
1790	2	2	21.3918	2	0	158.9	5	-999	306.4
1790	3	1	18.6959	2	0	113.6	5	-0.0229	280.6
1790	3	2	21.3918	2	0	106.6	5	-999	306.4
1820	1	1	22.589	1	0	153	2	-0.048718	-999
1820	1	2	26.3589	1	0	124.9	2	-999	-999
1820	2	1	22.589	1	0	242	5	-0.049983	-999
1820	2	2	26.3589	1	0	196.4	5	-999	-999
1850	1	1	8.33973	2	0	60.6	5	0.1636	582.4
1850	1	2	11.7178	2	0	94.1	5	-999	899.2
1850	2	1	8.33973	2	0	59.3	5	0.1792	582.4
1850	2	2	11.7178	2	0	95.2	5	-999	899.2
1850	3	1	8.33973	2	0	321.5	3	0.1765	582.4
1850	3	2	11.7178	2	0	513.2	3	-999	899.2
1850	4	1	8.33973	2	0	141	2	0.1169	582.4
1850	4	2	11.7178	2	0	196.7	2	-999	899.2
1851	1	1	34.9014	2	0	25.9	2	0.0069	167.5
1851	1	2	38.2795	2	0	26.5	2	-999	175.5
1851	2	1	34.9014	2	0	59.5	3	-0.0015	167.5
1851	2	2	38.2795	2	0	59.2	3	-999	175.5
1851	3	1	34.9014	2	0	82.1	3	0.0278	167.5
1851	3	2	38.2795	2	0	89.8	3	-999	175.5
1870	1	1	11.4548	2	0	50.3	5	0.1629	81.5
1870	1	2	13.4932	2	0	67	5	-999	110.3
1870	2	1	11.4548	2	0	31.2	5	0.1903	81.5
1870	2	2	13.4932	2	0	43.3	5	-999	110.3
1880	1	1	16.874	1	0	257.8	3	0.0504	257.8
1880	1	2	19.8932	1	0	297	3	-999	297
1890	1	1	16.9342	1	2	40	5	0.8586	1354.8
1890	1	2	18.9288	1	2	108.5	5	-999	2128.3
1890	2	1	16.9342	1	2	12	3	0.0376	1354.8
1890	2	2	18.9288	1	2	12.9	3	-999	2128.3
1890	3	1	16.934	1	3	687.8	5	0.28	1354.8
1890	3	2	18.929	1	4	1069.4	5	-999	2128.3
1900	1	1	15.4027	1	0	18.2	2	0.0327	37.5
1900	1	2	17.4164	1	0	19.4	2	-999	40.3
1900	2	1	15.4027	1	0	19.3	2	0.0412	37.5
1900	2	2	17.4164	1	0	20.9	2	-999	40.3
1911	1	1	3.85206	2	0	22.7	3	-0.134	22.7
1911	1	2	5.92329	2	0	16.4	3	-999	16.4
1930	1	1	16.2219	2	0	106.4	4	-0.0159	181.2
1930	1	2	18.7562	2	0	102.1	4	-999	182.1
1930	2	1	16.2219	2	0	74.8	2	0.0274	181.2
1930	2	2	18.7562	2	0	80	2	-999	182.1
1980	1	1	61.4575	1	0	12.7	1	0.0347	21.1
1980	1	2	64.1836	1	0	13.9	1	-999	21.8
1980	2	1	61.4575	1	0	8.4	5	-0.0218	21.1
1980	2	2	64.1836	1	0	7.9	5	-999	21.8
2000	1	1	27.3342	1	0	10	5	0.163	361.3
2000	1	2	29.2356	1	0	13.1	5	-999	359.4
2000	2	1	27.3342	1	0	153.3	2	-0.0302	361.3
2000	2	2	29.2356	1	0	144.5	2	-999	359.4
2000	3	1	27.3342	1	0	198	2	0.0101	361.3
2000	3	2	29.2356	1	0	201.8	2	-999	359.4
2020	1	1	10.4082	1	0	19	3	0.0283	38
2020	1	2	13.5726	1	0	20.7	3	-999	40.8
2020	2	1	10.4082	1	0	19	3	0.0183	38
2020	2	2	13.5726	1	0	20.1	3	-999	40.8
2100	1	1	44.6767	1	0	16.4	3	-0.0276	154.1
2100	1	2	47.7644	1	0	15	3	-999	140.3
2100	2	1	44.6767	1	0	8.6	4	-0.0075	154.1
2100	2	2	47.7644	1	0	8.4	4	-999	140.3
2100	3	1	44.6767	1	0	8.9	4	0	154.1
2100	3	2	47.7644	1	0	8.9	4	-999	140.3
2100	4	1	44.6767	1	0	120.2	3	-0.0329	154.1
2100	4	2	47.7644	1	0	108	3	-999	140.3
2101	1	1	1.70685	2	0	11.2	2	0.1177	11.2
2101	1	2	4.96986	2	0	15.5	2	-999	15.5
2140	1	1	35.3589	1	0	86.4	1	-0.018	86.4
2140	1	2	38.4411	1	0	81.6	1	-999	81.6
2180	1	1	3.2137	1	0	5.7	2	0.4315	5.7
2180	1	2	5.24657	1	0	10.7	2	-999	10.7
2210	1	1	22.4356	2	0	18.7	2	0.0334	505.3
2210	1	2	25.6356	2	0	20.7	2	-999	-999
2210	2	1	22.4356	2	0	475.2	2	0.0062	505.3
2210	2	2	25.6356	2	0	484.6	2	-999	-999
2220	1	1	54.8055	1	0	33.7	3	-0.025	56.9
2220	1	2	56.7068	1	0	32.1	3	-999	55
2220	2	1	54.8055	1	0	23.2	3	-0.0068	56.9
2220	2	2	56.7068	1	0	22.9	3	-999	55
2240	1	1	33.2137	2	0	3037	5	0.017	8870.4
2240	1	2	35.1123	2	0	3135.3	5	-999	-999
2240	2	1	33.2137	2	0	5810.4	2	0.0515	8870.4
2240	2	2	35.1123	2	0	6378.9	2	-999	-999
2240	3	1	33.2137	2	0	23	3	-0.0458	8870.4
2240	3	2	35.1123	2	0	21	3	-999	-999
2260	1	1	15.4356	1	0	230.1	2	-0.0393	950.3
2260	1	2	17.4685	1	0	211.7	2	-999	932.6
2260	2	1	15.4356	1	0	425.3	3	0.0173	950.3
2260	2	2	17.4685	1	0	440.3	3	-999	932.6
2260	3	1	15.4356	1	0	146.6	5	-0.0285	950.3
2260	3	2	17.4685	1	0	138.1	5	-999	932.6
2260	4	1	15.4356	1	0	148.3	5	-0.0192	950.3
2260	4	2	17.4685	1	0	142.5	5	-999	932.6
2270	1	1	27.1178	2	0	5.2	2	-0.0793	5.2
2270	1	2	29.0575	2	0	4.4	2	-999	4.4
2290	1	1	31.7068	1	0	41.6	5	-0.0462	58.4
2290	1	2	33.6329	1	0	37.9	5	-999	54.2
2290	2	1	31.7068	1	0	16.8	2	-0.0155	58.4
2290	2	2	33.6329	1	0	16.3	2	-999	54.2
2300	1	1	24.611	1	0	56.7	2	-0.0051	647.7
2300	1	2	27.0493	1	0	56	2	-999	-999
2300	2	1	24.611	1	0	16	4	0.0282	647.7
2300	2	2	27.0493	1	0	17.1	4	-999	-999
2300	3	1	24.611	1	0	327.6	3	0.0356	-999
2300	3	2	27.0493	1	0	358.7	3	-999	647.7
2300	4	1	24.611	1	0	125.4	5	-0.034013	647.7
2300	4	2	27.0493	1	0	115	5	-999	-999
2300	5	1	24.611	1	0	122	5	-0.049079	647.7
2300	5	2	27.0493	1	0	107.4	5	-999	-999
2320	1	1	37.6329	1	0	7.2	3	0.053	71.7
2320	1	2	39.4685	1	0	7.9	3	-999	74.7
2320	2	1	37.6329	1	0	64.5	4	0.0194	71.7
2320	2	2	39.4685	1	0	66.8	4	-999	74.7
2330	1	1	39.4055	2	0	51.9	3	0.0072	111.6
2330	1	2	41.5507	2	0	52.7	3	-999	-999
2350	1	1	8.67945	2	0	39.4	3	0.1234	347
2350	1	2	10.5918	2	0	48.7	3	-999	496
2350	2	1	8.67945	2	0	206.5	3	0.251	347
2350	2	2	10.5918	2	0	305.6	3	-999	496
2350	3	1	8.67945	2	0	35.5	2	0.2033	347
2350	3	2	10.5918	2	0	49.3	2	-999	496
2350	4	1	8.67945	2	0	34.9	5	0.1603	347
2350	4	2	10.5918	2	0	45.6	5	-999	496
2350	5	1	8.67945	2	0	30.7	5	0.2742	347
2350	5	2	10.5918	2	0	46.8	5	-999	496
2360	1	1	35.9671	1	0	55	4	0.0201	55
2360	1	2	38.0466	1	0	57.3	4	-999	57.3
2390	1	1	48.5452	1	0	7.8	3	-0.0032	7.8
2390	1	2	52.5315	1	0	7.7	3	-999	7.7
2410	1	1	44.0767	2	0	51.1	2	0.0799	110.3
2410	1	2	45.7671	2	0	58	2	-999	-999
2410	2	1	44.0767	2	0	18.8	1	-0.050347	110.3
2410	2	2	45.7671	2	0	17.2	1	-999	-999
2410	3	1	44.0767	2	0	10.9	5	0.038	110.3
2410	3	2	45.7671	2	0	11.6	5	-999	-999
2410	4	1	44.0767	2	0	13.8	5	-0.0043	110.3
2410	4	2	45.7671	2	0	13.7	5	-999	-999
2410	5	1	44.0767	2	0	15.7	3	-0.0452	110.3
2410	5	2	45.7671	2	0	14.5	3	-999	-999
2420	1	1	23.537	2	0	126.9	2	0.0304	280.8
2420	1	2	26.211	2	0	137.2	2	-999	377.7
2420	2	1	23.537	2	0	25.4	3	0.184	280.8
2420	2	2	26.211	2	0	37.9	3	-999	377.7
2420	3	1	23.537	2	0	111.3	5	0.2295	280.8
2420	3	2	26.211	2	0	179.6	5	-999	377.7
2420	4	1	23.537	2	0	17.2	5	0.1261	280.8
2420	4	2	26.211	2	0	23	5	-999	377.7
2450	1	1	49.9945	1	0	237.9	5	-0.053247	-999
2450	1	2	51.9918	1	0	212.6	5	-999	276.2
2460	1	1	44.411	1	0	13	2	0.3573	334
2460	1	2	47.5973	1	0	27.8	2	-999	364.3
2460	2	1	44.411	1	0	293	3	0.0182	334
2460	2	2	47.5973	1	0	310	3	-999	364.3
2460	3	1	44.411	1	0	28	5	-0.0168	334
2460	3	2	47.5973	1	0	26.5	5	-999	364.3
2490	1	1	40.1562	2	1	7	2	0.1067	7
2490	1	2	42.0301	2	1	8.4	2	-999	8.4
2500	1	1	28.6384	2	0	62.2	2	0.0512	62.2
2500	1	2	30.6466	2	0	68.6	2	-999	68.6
2510	1	1	33.537	1	0	61	1	-0.003997	-999
2510	1	2	37.6384	1	0	60	1	-999	-999
2520	1	1	7.74794	2	0	5.9	3	-0.0907	5.9
2520	1	2	10.737	2	0	4.3	3	-999	4.3
2540	1	1	40.5507	2	0	42.9	1	0.0314	46
2540	1	2	42.8521	2	0	46	1	-999	49.3
2540	2	1	40.5507	2	0	3.1	1	0.028	46
2540	2	2	42.8521	2	0	3.3	1	-999	49.3
2580	1	1	13.3616	1	0	15.4	3	-0.343913	28.4
2580	1	2	15.6274	1	0	3.4	3	-999	-999
2580	2	1	13.3616	1	0	13	2	-0.0781	28.4
2580	2	2	15.6274	1	0	10.7	2	-999	-999
2590	1	1	17.1644	2	0	101.9	1	0.0472	101.9
2590	1	2	19.1397	2	0	111.4	1	-999	111.4
2610	1	1	52.1699	1	0	39.8	5	0.0538	39.8
2610	1	2	54.0849	1	0	43.9	5	-999	43.9
2620	1	1	28.5507	1	0	63.8	3	-0.144485	215.1
2620	1	2	30.6986	1	0	44	3	-999	-999
2620	2	1	28.5507	1	0	151.3	4	-0.0163	215.1
2620	2	2	30.6986	1	0	146	4	-999	-999
2660	1	1	25.7808	2	0	133.5	5	0.11	307.1
2660	1	2	27.7562	2	0	162.5	5	-999	-999
2660	2	1	25.7808	2	0	24.4	4	0.0145	307.1
2660	2	2	27.7562	2	0	25.1	4	-999	-999
2660	3	1	25.7808	2	0	15.6	5	-0.0162	307.1
2660	3	2	27.7562	2	0	15.1	5	-999	-999
2690	1	1	40.6767	2	0	73.6	5	0.0386	73.6
2690	1	2	42.4027	2	0	78.5	5	-999	78.5
2700	1	1	11.5096	2	0	18.8	5	0.1437	46.1
2700	1	2	13.6192	2	0	24.5	5	-999	66
2700	2	1	11.5096	2	0	27.3	5	0.2466	46.1
2700	2	2	13.6192	2	0	41.5	5	-999	66
2730	1	1	34.1808	1	0	174.5	2	0.0385	174.5
2730	1	2	36.0438	1	0	187	2	-999	187
2750	1	1	42.3151	2	0	252.4	1	-0.0164	252.4
2750	1	2	44.3397	2	0	244	1	-999	244
2790	1	1	9.03836	1	0	10.1	2	0.2517	10.1
2790	1	2	12.1068	1	0	17.9	2	-999	17.9
2820	1	1	48.4795	2	0	56.7	3	0.1055	56.7
2820	1	2	50.4849	2	0	68.7	3	-999	68.7
2860	1	1	7.29863	1	2	7	3	2.219	729.2
2860	1	2	9.12055	1	2	35.3	3	-999	-999
2860	2	1	7.29863	1	2	13.6	1	0.113	729.2
2860	2	2	9.12055	1	2	16.4	1	-999	-999
2860	3	1	7.29863	1	2	703.3	5	-0.0203	729.2
2860	3	2	9.12055	1	2	677.3	5	-999	-999
2880	1	1	16.1479	2	0	39.2	2	0.1654	1988.7
2880	1	2	18.1068	2	0	51.9	2	-999	2188.5
2880	2	1	16.1479	2	0	1949.5	2	0.049	1988.7
2880	2	2	18.1068	2	0	2136.6	2	-999	2188.5
2910	1	1	8.82192	2	0	125.5	3	0.064	125.5
2910	1	2	10.7507	2	0	141	3	-999	141
2920	1	1	17.5973	2	0	2588.2	2	-0.024	14712.2
2920	1	2	20.7973	2	0	2389.1	2	-999	-999
2920	2	1	17.5973	2	0	3173.3	3	-0.0058	14712.2
2920	2	2	20.7973	2	0	3114.4	3	-999	-999
2920	3	1	17.5973	2	0	1289.1	5	0.1691	14712.2
2920	3	2	20.7973	2	0	1986.8	5	-999	-999
2930	1	1	27.0877	1	0	13.6	2	0.0665	119.9
2930	1	2	28.9671	1	0	15.3	2	-999	110.8
2930	2	1	27.0877	1	0	106.3	3	-0.0541	119.9
2930	2	2	28.9671	1	0	95.5	3	-999	110.8
